# Supplementary material for: Comparative serum proteomic analysis of a selected protein panel in individuals with schizophrenia and bipolar disorder and the impact of genetic risk burden on serum proteomic profiles
Source: Transl Psychiatry. 2022 Nov 9;12:471. doi: 10.1038/s41398-022-02228-x (PMC9646817; doi:10.1038/s41398-022-02228-x)
Supplement: Supplementary file 2 — Supplemental material [file 41398_2022_2228_MOESM2_ESM.xlsx]

## Sheet: S2 Results_glm_prots_SCZ_BP
Table S2. Complete results of logistic regression analysis of serum proteins levels between SCZ and BD Those results significant after Bonferroni correction are highlighted in bold. Lower/Upper_95%CI: lower/upper 95% confidence interval of the Odds Ratio; Bonferroni: p-values adjusted for Bonferroni correction; FDR: p-values adjusted for FDR correction
Serum Protein	Estimate	Odds_Ratio	Lower_95%CI	Upper_95%CI	P_value_prot	Pseudo_r_sq_model	r_sq_change	Bonferroni	FDR
C9	-0.978667	0.375812	0.225625	0.625969	0.000170197	0.653105	0.0584724	0.0263805	0.0156259
IL1RAP_b	-1.0707	0.342768	0.194895	0.602837	0.000201624	0.644697	0.0500646	0.0312517	0.0156259
IGFBP2	-0.939559	0.3908	0.230768	0.661809	0.0004726	0.645298	0.0506655	0.073253	0.0215572
PPY	-0.996288	0.369248	0.205166	0.664554	0.000890722	0.63741	0.0427779	0.138062	0.0215572
VWF_a	-0.842252	0.430739	0.260822	0.711354	0.00099954	0.638789	0.0441567	0.154929	0.0215572
AXL_c	-0.826543	0.437559	0.265597	0.720859	0.00117437	0.634945	0.0403131	0.182027	0.0215572
C4B_b	-0.756964	0.469088	0.294688	0.746702	0.00141536	0.631994	0.0373613	0.21938	0.0215572
VIP_a	-0.871661	0.418256	0.244676	0.714978	0.00144016	0.626379	0.0317463	0.223225	0.0215572
CCL5_a	-0.842556	0.430609	0.256224	0.723678	0.00146764	0.63205	0.037418	0.227484	0.0215572
IL1B_a	-0.737506	0.478305	0.302496	0.756294	0.00160559	0.631356	0.0367237	0.248867	0.0215572
KITLG_b	-0.879693	0.41491	0.239805	0.717876	0.00166088	0.648641	0.054009	0.257436	0.0215572
C8G_a	-0.761785	0.466832	0.289165	0.753661	0.00182518	0.634911	0.0402785	0.282903	0.0215572
CXCL8	-0.808757	0.445411	0.267432	0.741838	0.00188767	0.632003	0.0373702	0.292589	0.0215572
TNC_b	-0.889868	0.41071	0.232938	0.724153	0.00210176	0.630777	0.0361444	0.325772	0.0215572
CCL16_a	-0.760961	0.467217	0.287207	0.76005	0.00217542	0.628205	0.0335723	0.337189	0.0215572
BACE1_b	-0.792466	0.452727	0.272443	0.75231	0.00222526	0.638941	0.0443083	0.344916	0.0215572
PTK2B_b	-0.850927	0.427019	0.243389	0.749192	0.00300952	0.624868	0.0302357	0.466475	0.0274397
KITLG_a	-0.769891	0.463064	0.275847	0.777344	0.00357983	0.62619	0.0315582	0.554873	0.0308263
MBL2	-0.617476	0.539304	0.351965	0.826356	0.00456823	0.626739	0.032107	0.708076	0.0340209
NRG1	-0.711	0.491153	0.300164	0.803664	0.00465493	0.624484	0.0298513	0.721514	0.0340209
CD40LG_c	-0.742029	0.476147	0.284485	0.796933	0.00474598	0.623762	0.0291299	0.735626	0.0340209
IL11	-0.654852	0.519519	0.329343	0.819508	0.00486347	0.625686	0.0310539	0.753838	0.0340209
TNF_a	-0.681149	0.506035	0.313683	0.816339	0.00524338	0.620005	0.0253724	0.812723	0.0340209
IL5	-0.69855	0.497306	0.304098	0.813268	0.00537489	0.621949	0.0273167	0.833108	0.0340209
TNIK_b	-0.640051	0.527266	0.33559	0.828418	0.00549327	0.625322	0.0306893	0.851456	0.0340209
HP_a	-0.617856	0.539099	0.346713	0.838238	0.00607845	0.618288	0.0236555	0.942159	0.0340209
IL1RAP_a	-0.691144	0.501003	0.305652	0.821207	0.00612008	0.616639	0.0220069	0.948612	0.0340209
AGER_b	-0.666142	0.513686	0.318966	0.827277	0.00614571	0.622319	0.0276865	0.952585	0.0340209
BareBead	-0.672177	0.510596	0.314336	0.829393	0.00661197	0.620355	0.0257229	1	0.0353398
ACE	-0.566763	0.567359	0.374216	0.860188	0.00760088	0.622195	0.0275623	1	0.0380626
CCL16_b	-0.562858	0.569579	0.376196	0.862369	0.00782122	0.622084	0.0274516	1	0.0380626
IL4_c	-0.622674	0.536508	0.338599	0.850094	0.00801104	0.619292	0.0246595	1	0.0380626
MIF	-0.597341	0.550273	0.353621	0.856284	0.00810365	0.621703	0.0270711	1	0.0380626
IL6R_b	-0.658747	0.517499	0.31694	0.844972	0.00845338	0.618172	0.0235398	1	0.0385375
APOB_b	-0.641124	0.5267	0.325956	0.851076	0.00882832	0.617347	0.0227151	1	0.0390969
PTK2B_a	-0.678819	0.507216	0.304381	0.845218	0.00917583	0.61482	0.0201877	1	0.0395071
ROCK2_a	-0.599045	0.549336	0.348865	0.865005	0.00970846	0.621438	0.0268058	1	0.0400341
TNIK_a	-0.594476	0.551852	0.350049	0.869995	0.0104778	0.613249	0.0186171	1	0.0400341
TNC_a	-0.625172	0.535169	0.331456	0.864085	0.0105383	0.615488	0.0208558	1	0.0400341
TNF_b	-0.647786	0.523203	0.318428	0.859663	0.0105624	0.616681	0.022049	1	0.0400341
IL15_b	-0.648111	0.523033	0.31819	0.859748	0.0105897	0.61661	0.0219775	1	0.0400341
CSF2_b	-0.596473	0.550751	0.347048	0.874017	0.0113579	0.614739	0.0201065	1	0.041916
CFI	-0.64706	0.523583	0.315397	0.869187	0.0123449	0.615715	0.0210823	1	0.0424618
IL16_b	-0.598745	0.549501	0.343051	0.880194	0.0127421	0.615949	0.0213163	1	0.0424618
VIP_b	-0.58756	0.555681	0.349834	0.882651	0.0128204	0.616582	0.0219495	1	0.0424618
MASP2_b	-0.580857	0.559419	0.354004	0.884028	0.0128467	0.613029	0.0183962	1	0.0424618
IL1A	-0.633345	0.530813	0.322038	0.874937	0.0129917	0.615086	0.0204541	1	0.0424618
F7	-0.530617	0.588242	0.386731	0.894754	0.0131495	0.618265	0.0236328	1	0.0424618
C8B_b	-0.585605	0.556769	0.349053	0.888093	0.0139645	0.615062	0.0204297	1	0.0441735
APOF	-0.540891	0.582229	0.377729	0.897444	0.0142797	0.618264	0.0236317	1	0.0442671
IL1B_b	-0.563338	0.569306	0.36085	0.898182	0.0154523	0.612621	0.0179884	1	0.0464816
CEACAM5	-0.556934	0.572963	0.36483	0.899835	0.0155938	0.61784	0.0232077	1	0.0464816
CFH_b	-0.56037	0.570998	0.362046	0.900544	0.0159241	0.617372	0.0227399	1	0.0465704
C4B_a	-0.5065	0.602601	0.398723	0.910728	0.0162259	0.616789	0.0221564	1	0.0465743
IL12B	-0.627993	0.533662	0.318966	0.892867	0.016778	0.613193	0.0185607	1	0.0472834
AGER_a	-0.536156	0.584993	0.375086	0.91237	0.0180573	0.616687	0.0220543	1	0.0499801
CSK_b	-0.509808	0.600611	0.392087	0.920034	0.0191268	0.61575	0.0211178	1	0.0520116
C8A_b	-0.528959	0.589218	0.377226	0.920345	0.0200813	0.614026	0.0193937	1	0.0530464
TGFB1	-0.508048	0.601669	0.391745	0.924085	0.0203071	0.615305	0.020673	1	0.0530464
CFD	-0.553054	0.57519	0.360232	0.918419	0.0205341	0.61114	0.0165079	1	0.0530464
CD40LG_b	-0.522276	0.593169	0.380322	0.925135	0.0212701	0.609569	0.0149371	1	0.0536687
FCN2	-0.556756	0.573065	0.356138	0.922125	0.021787	0.611328	0.016696	1	0.0536687
IL6	-0.517014	0.596298	0.382462	0.929692	0.0225049	0.615168	0.0205355	1	0.0536687
IL6R_c	-0.542465	0.581314	0.364697	0.926593	0.0225772	0.61248	0.017848	1	0.0536687
CSK_a	-0.540951	0.582194	0.365713	0.92682	0.0225863	0.609543	0.0149109	1	0.0536687
IL25	-0.472114	0.623682	0.415323	0.936572	0.0228525	0.61437	0.0197376	1	0.0536687
IL3_a	-0.577177	0.561481	0.340968	0.924604	0.0233272	0.610383	0.0157512	1	0.0539659
APOL1_b	-0.50636	0.602685	0.388454	0.935065	0.0238459	0.614791	0.0201586	1	0.0543547
PTK2B_c	-0.519319	0.594925	0.377319	0.93803	0.025393	0.61506	0.0204278	1	0.0570423
CFP_b	-0.608306	0.544272	0.317394	0.933326	0.0270517	0.608095	0.0134629	1	0.0597065
LEP_b	-0.5184	0.595472	0.37501	0.94554	0.0279943	0.610287	0.0156551	1	0.0597065
APOM_b	-0.557282	0.572764	0.348395	0.941629	0.0280116	0.616984	0.0223522	1	0.0597065
IL4_a	-0.490427	0.612365	0.395245	0.948754	0.0281278	0.613426	0.0187934	1	0.0597065
CSF2_a	-0.588953	0.554908	0.327497	0.94023	0.0285915	0.607491	0.0128582	1	0.0597065
IL6R_a	-0.512992	0.598701	0.377886	0.94855	0.0288902	0.608115	0.0134824	1	0.0597065
ROCK2_b	-0.528202	0.589665	0.366185	0.949531	0.029776	0.609155	0.0145223	1	0.0607275
IL10_a	-0.489407	0.61299	0.391979	0.958616	0.0319317	0.609395	0.0147629	1	0.064278
APOH_b	-0.472642	0.623353	0.403672	0.962586	0.0330064	0.613611	0.018979	1	0.0655896
HP_b	-0.449203	0.638136	0.420476	0.96847	0.0348132	0.606091	0.0114591	1	0.0664932
C8A_a	-0.468971	0.625646	0.404363	0.968023	0.0352095	0.611612	0.0169797	1	0.0664932
ERBB4	-0.506188	0.602789	0.376082	0.966159	0.035463	0.607588	0.0129558	1	0.0664932
VWF_b	-0.486328	0.61488	0.390682	0.967737	0.0355772	0.61172	0.0170879	1	0.0664932
BACE1_a	-0.533181	0.586735	0.356578	0.96545	0.0358718	0.607825	0.0131925	1	0.0664932
IL13	-0.451345	0.636771	0.417572	0.971035	0.036035	0.611646	0.0170133	1	0.0664932
IL10_b	-0.500233	0.60639	0.379358	0.96929	0.0365874	0.609932	0.0152997	1	0.0667181
IL16_c	-0.470283	0.624826	0.400863	0.973915	0.0378279	0.611438	0.0168057	1	0.0681781
CD40	-0.488429	0.613589	0.386008	0.975348	0.03887	0.606874	0.0122413	1	0.0692512
IL7	-0.454763	0.634598	0.4105	0.981035	0.0407417	0.606261	0.0116284	1	0.071135
C1RL	-0.456551	0.633465	0.40876	0.981695	0.0410863	0.604985	0.0103523	1	0.071135
APOM_a	-0.466325	0.627303	0.400795	0.981822	0.0413239	0.60552	0.0108882	1	0.071135
CCL11	-0.460158	0.631184	0.405284	0.982997	0.0417631	0.610732	0.0160998	1	0.071135
IL1B_c	-0.443	0.642107	0.415695	0.991837	0.0458308	0.609863	0.0152309	1	0.077215
CCL8	-0.474446	0.62223	0.39001	0.992717	0.0465173	0.616029	0.0213968	1	0.0773537
CD40LG_a	-0.448269	0.638733	0.410482	0.993905	0.0469113	0.610019	0.0153863	1	0.0773537
CCL18	-0.449402	0.63801	0.408402	0.996706	0.0483251	0.604915	0.0102827	1	0.0788463
C8A_c	-0.414939	0.660381	0.434753	1.0031	0.0517183	0.609011	0.0143788	1	0.0829111
CSK_c	-0.439405	0.64442	0.413784	1.00361	0.0518863	0.603164	0.00853181	1	0.0829111
IL17A	-0.446417	0.639917	0.406792	1.00664	0.0534381	0.60281	0.00817818	1	0.0845194
IFNG_a	-0.471496	0.624068	0.38401	1.01419	0.0570255	0.602718	0.0080854	1	0.0892824
C4BPB_a	-0.461836	0.630126	0.390075	1.0179	0.0590955	0.60371	0.00907768	1	0.091598
CFP_c	-0.417568	0.658647	0.425559	1.0194	0.0609621	0.608044	0.0134113	1	0.0935557
AXL_a	-0.510772	0.600032	0.350417	1.02746	0.0627036	0.601027	0.00639484	1	0.0944757
CFP_a	-0.487708	0.614032	0.367353	1.02636	0.0627806	0.60193	0.00729771	1	0.0944757
C1R_b	-0.38332	0.681594	0.45293	1.0257	0.0660189	0.603005	0.00837297	1	0.0983935
APOD	-0.426872	0.652547	0.412359	1.03264	0.068326	0.602927	0.00829483	1	0.100862
C8B_a	-0.470251	0.624845	0.374767	1.0418	0.071389	0.601025	0.00639267	1	0.10439
IL15_a	-0.415673	0.659896	0.417634	1.04269	0.0749284	0.602596	0.00796331	1	0.108541
C4BPB_b	-0.467066	0.626839	0.372975	1.05349	0.077856	0.599461	0.00482856	1	0.111265
AVP	-0.453965	0.635105	0.383184	1.05265	0.0782447	0.600466	0.00583372	1	0.111265
EGF	-0.444152	0.641368	0.387593	1.0613	0.0839041	0.606314	0.0116815	1	0.118229
SERPING1	-0.362583	0.695877	0.460285	1.05205	0.0855462	0.605944	0.011312	1	0.119456
C8G_b	-0.36898	0.691439	0.448629	1.06566	0.0945559	0.602322	0.00769019	1	0.130859
C6_b	-0.397033	0.672312	0.419517	1.07744	0.0989366	0.600159	0.00552707	1	0.135709
IL3_b	-0.408167	0.664868	0.407897	1.08373	0.10154	0.603457	0.00882522	1	0.137091
IL1RAP_c	-0.370897	0.690115	0.442602	1.07604	0.101712	0.601755	0.00712228	1	0.137091
CFP_d	-0.364699	0.694406	0.446513	1.07992	0.105506	0.600153	0.00552116	1	0.140002
aAlbumin	0.375171	1.45524	0.923742	2.29255	0.105679	0.604566	0.0099336	1	0.140002
XCL2	-0.412753	0.661826	0.40001	1.09501	0.108119	0.597334	0.00270198	1	0.142021
LEP_a	-0.388523	0.678057	0.417046	1.10243	0.117169	0.59782	0.00318813	1	0.152615
IL4_b	-0.297484	0.742684	0.487331	1.13184	0.166393	0.598876	0.00424392	1	0.213441
C6_a	0.310603	1.36425	0.878498	2.11858	0.166621	0.601937	0.00730509	1	0.213441
TNFRSF1B	-0.31327	0.731053	0.467733	1.14261	0.169166	0.601967	0.00733463	1	0.214924
A2M	0.306958	1.35928	0.876158	2.10881	0.170702	0.601718	0.00708563	1	0.215112
VCAM1_b	-0.331712	0.717694	0.443383	1.16171	0.177026	0.59891	0.00427736	1	0.221282
VCAM1_a	-0.298888	0.741642	0.47556	1.1566	0.187402	0.601175	0.00654322	1	0.232378
PPBP	0.29391	1.34166	0.858648	2.09639	0.196795	0.600903	0.00627074	1	0.242089
hIgG	0.28542	1.33032	0.855385	2.06895	0.205247	0.597683	0.00305108	1	0.250498
CFB_b	0.269678	1.30954	0.853939	2.00823	0.216382	0.600383	0.00575109	1	0.262025
FCN3_b	-0.275389	0.759277	0.486988	1.18381	0.224239	0.595769	0.00113652	1	0.269202
C1QA	-0.253519	0.776065	0.514923	1.16965	0.225782	0.598835	0.0042029	1	0.269202
APOH_a	-0.306837	0.735771	0.445276	1.21578	0.231122	0.593067	-0.00156571	1	0.273465
C1R_a	-0.233869	0.791466	0.530684	1.1804	0.25148	0.597807	0.0031743	1	0.295299
CFB_a	0.257376	1.29353	0.830856	2.01385	0.254467	0.599512	0.00487974	1	0.29656
rIgG	-0.260759	0.770466	0.48245	1.23042	0.274924	0.591976	-0.00265634	1	0.318009
APOA1	0.223581	1.25055	0.816233	1.91596	0.304351	0.598577	0.0039445	1	0.34944
CFH_a	0.214947	1.2398	0.818335	1.87832	0.310525	0.59846	0.00382792	1	0.353907
AXL_b	0.214714	1.23951	0.792283	1.93918	0.347054	0.597982	0.00334969	1	0.392653
APOC1	0.191998	1.21167	0.798042	1.83968	0.367506	0.597658	0.00302548	1	0.412778
IL16_a	-0.191644	0.8256	0.528728	1.28916	0.39929	0.593533	-0.00109943	1	0.445251
APOL1_a	-0.183222	0.832583	0.538723	1.28674	0.409414	0.595118	0.000485574	1	0.45328
LTA	-0.14125	0.868273	0.576926	1.30675	0.498254	0.596343	0.00171025	1	0.547726
APOE_a	-0.137265	0.87174	0.564108	1.34713	0.536488	0.596057	0.00142435	1	0.583618
APOB_a	-0.146474	0.863748	0.541643	1.3774	0.538435	0.594091	-0.000540869	1	0.583618
C4A	-0.121866	0.885267	0.590057	1.32817	0.555999	0.59592	0.00128754	1	0.598471
IFNG_b	0.118876	1.12623	0.747339	1.69722	0.569946	0.59583	0.00119761	1	0.609253
APOC4	-0.106775	0.898728	0.607617	1.32931	0.592895	0.595668	0.00103596	1	0.62873
FCN3_a	-0.104398	0.900867	0.612228	1.32559	0.596279	0.595672	0.00104013	1	0.62873
APOA2	0.102499	1.10794	0.728065	1.68601	0.632307	0.595481	0.000848899	1	0.662213
C4BPA_a	-0.098619	0.906088	0.598143	1.37257	0.641628	0.595435	0.000802941	1	0.667466
APOE_b	-0.0990847	0.905666	0.58852	1.39372	0.652327	0.595386	0.00075419	1	0.674071
C4BPA_b	-0.0915066	0.912555	0.609478	1.36634	0.656802	0.595362	0.00072983	1	0.674201
APOC3	0.062032	1.064	0.710039	1.5944	0.76372	0.594967	0.000334283	1	0.778793
CCL5_b	-0.0412848	0.959556	0.64033	1.43793	0.84144	0.591348	-0.00328465	1	0.852439
C7	-0.0386002	0.962135	0.59155	1.56488	0.876395	0.588114	-0.00651808	1	0.882086
MASP2_a	0.0142049	1.01431	0.643701	1.59828	0.951178	0.587502	-0.00712986	1	0.951178

## Sheet: S3 Sample_proteome_PCA
Table S3. Sample (cases) used for the proteome PCA analysis (n=136) Sample subset with complete proteomic information for 155 quantifications
Demographic_clinical_variables	Schizophrenia	Bipolar_Disorder
Subjects (n)	70	66
Sex (%female)	0.4	0.5
Inpatient status (%inpatient)	0.343	0.399
Age (years, mean ± SD)	45.1 ± 14.9	45.0 ± 14.2
Duration of illness (years, mean ± SD)	16.2 ± 11.8	12.6 ± 11.6
PANSS_Positive (mean ± SD)	12.9 ± 5.0	9.4 ± 3.1
PANSS_Negative (mean ± SD)	13.7 ± 5.4	10.9 ± 4.2
PANSS_General (mean ± SD)	26.0 ± 8.2	23.4 ± 6.6
YMRS (mean ± SD)	2.7 ± 4.8	3.9 ± 5.9
BDI-II (mean ± SD)	11.4 ± 11.1	11.4 ± 12.0
IDS-C30 (mean ± SD)	14.0 ± 9.4	14.0 ± 11.9

## Sheet: S4 First_Three_PCs
Table S4. First three PCs of the serum proteins levels of the patients First three principal components derived from the PCA analysis of the circulating proteome
Patient	Diagnosis	PC1	PC2	PC3
1	Schizophrenia	3.11238	-6.99152	3.66935
2	Schizophrenia	-4.76698	-0.108417	-1.13256
3	Bipolar	-2.58977	-3.79436	-2.86324
4	Schizophrenia	10.6122	-3.35366	-1.06559
5	Bipolar	-1.30335	-0.802294	-2.65456
6	Schizophrenia	-4.9731	-3.44414	-0.111299
7	Bipolar	5.93349	0.477083	1.97863
8	Schizophrenia	8.26143	2.85885	0.893648
9	Bipolar	8.61592	2.18734	0.621205
10	Schizophrenia	-1.07061	7.73891	1.98701
11	Bipolar	-7.98345	1.22725	-2.2485
12	Bipolar	-14.6107	0.78705	1.01765
13	Bipolar	-3.08287	6.18226	0.760236
14	Schizophrenia	-3.76818	-3.28712	1.14709
15	Schizophrenia	-4.59609	-0.763741	-0.335053
16	Bipolar	0.821678	5.11411	-0.78474
17	Bipolar	-4.98274	-2.21478	6.62476
18	Schizophrenia	0.101215	-1.32069	-4.59421
19	Schizophrenia	-2.0216	4.97367	-2.74125
20	Schizophrenia	-0.251483	3.51221	-5.96615
21	Schizophrenia	10.3823	-5.8022	-0.67528
22	Schizophrenia	11.0984	-1.47204	3.9113
23	Bipolar	-1.15509	-2.33999	-0.288935
24	Bipolar	-3.22985	-3.14757	-0.390725
25	Schizophrenia	4.91318	-2.28009	-4.82731
26	Bipolar	-8.03925	0.680389	3.71795
27	Schizophrenia	3.86606	-0.986835	-2.37937
28	Schizophrenia	-0.406538	0.911013	5.13724
29	Schizophrenia	-0.299405	0.96832	4.6544
30	Bipolar	-7.09517	0.175817	2.17056
31	Schizophrenia	-5.93374	-2.7229	-0.0264318
32	Bipolar	3.03197	-2.34849	1.73396
33	Bipolar	-11.6831	-4.03708	-1.76475
34	Bipolar	-0.814465	2.90888	-2.62913
35	Bipolar	1.31661	5.12814	-2.69089
36	Schizophrenia	-1.70977	2.20764	3.92282
37	Bipolar	5.2931	-3.64535	-1.88727
38	Bipolar	-10.336	4.32475	1.43394
39	Schizophrenia	2.57826	-1.02767	-2.83978
40	Bipolar	-4.02696	-4.23075	0.542991
41	Schizophrenia	-0.476042	4.89317	1.75551
42	Bipolar	1.63933	-2.52317	0.700434
43	Bipolar	-1.35947	-1.48665	3.16707
44	Schizophrenia	-1.53686	0.420266	3.44852
45	Bipolar	-4.25081	0.520298	2.35805
46	Schizophrenia	4.16405	2.55977	2.15855
47	Bipolar	4.13909	1.71478	3.64738
48	Bipolar	-3.55	-0.907514	-1.80191
49	Bipolar	-4.75671	-0.998771	6.39104
50	Schizophrenia	5.58911	0.209837	-5.47224
51	Schizophrenia	-1.50082	3.30364	-3.30762
52	Bipolar	-7.06063	-3.84929	-0.592666
53	Schizophrenia	-1.79627	4.74289	-5.42259
54	Bipolar	-3.43531	0.867894	-3.18902
55	Bipolar	-1.88514	-5.08214	5.08358
56	Schizophrenia	-3.10203	-0.382065	-3.09
57	Schizophrenia	-4.27267	-1.74655	-1.63504
58	Bipolar	-6.40485	0.770209	-1.56241
59	Schizophrenia	4.19942	-2.43306	-1.41978
60	Bipolar	2.88175	-1.61827	-2.38194
61	Bipolar	-15.8055	0.0507488	-0.806653
62	Schizophrenia	-3.0041	1.59177	1.42103
63	Schizophrenia	5.86066	2.16693	3.8118
64	Schizophrenia	5.84202	0.0595793	-5.94799
65	Schizophrenia	-14.1707	-3.29421	1.03632
66	Bipolar	-7.52975	0.519271	-1.1604
67	Bipolar	11.387	4.63272	-0.0822663
68	Schizophrenia	13.8455	-1.29655	0.990429
69	Schizophrenia	6.00776	-1.16646	-0.749354
70	Bipolar	-9.889	-0.634745	1.43522
71	Bipolar	1.67708	-0.885522	-1.95563
72	Bipolar	7.81684	-0.162602	-4.65579
73	Bipolar	0.0598062	-1.23889	-1.48806
74	Schizophrenia	6.28362	1.59668	2.49846
75	Schizophrenia	10.5197	6.23931	1.09354
76	Bipolar	2.95338	3.29249	2.70592
77	Bipolar	3.96866	2.20075	-4.5062
78	Schizophrenia	-6.8993	3.05823	-2.08592
79	Bipolar	-4.58392	0.0619473	4.47728
80	Bipolar	6.10035	0.94355	-4.25891
81	Bipolar	0.945025	-2.49199	-2.53487
82	Bipolar	4.12406	-2.0852	-2.80202
83	Bipolar	-9.45362	-1.70405	1.30029
84	Schizophrenia	-2.93908	-2.68178	3.0531
85	Schizophrenia	-1.50018	-0.102557	-2.34458
86	Schizophrenia	1.63403	-2.5389	-3.8661
87	Bipolar	-2.96713	4.44495	-3.15347
88	Bipolar	-4.69682	-0.558765	-1.5284
89	Bipolar	-2.02166	0.149786	-1.69346
90	Schizophrenia	3.09187	3.20355	2.20889
91	Schizophrenia	-13.3919	-0.988599	2.22548
92	Schizophrenia	5.91658	5.05844	2.66509
93	Schizophrenia	9.43149	-4.96545	0.577012
94	Bipolar	7.16968	-1.05268	5.98943
95	Schizophrenia	2.07797	5.64237	0.942985
96	Bipolar	9.03848	-4.93775	-0.225418
97	Bipolar	-3.20897	0.510053	-2.33013
98	Bipolar	-4.35924	1.08015	-2.08057
99	Schizophrenia	-0.429532	1.90282	-5.44141
100	Schizophrenia	4.52088	2.2762	-1.32445
101	Bipolar	-10.0619	-0.843712	1.29059
102	Bipolar	3.97011	-2.29218	0.0547984
103	Bipolar	4.31785	1.59177	-3.95481
104	Schizophrenia	-1.86041	-0.969067	7.35859
105	Schizophrenia	0.895308	-2.05878	-1.79764
106	Schizophrenia	-4.89208	8.54858	1.04567
107	Schizophrenia	-7.00847	1.87173	3.50679
108	Schizophrenia	-2.93716	-0.537663	-3.82416
109	Schizophrenia	-7.82184	7.11249	1.55501
110	Bipolar	-2.19981	-1.459	-1.57122
111	Bipolar	2.27441	1.18034	1.77602
112	Bipolar	1.52062	-0.42841	-0.737101
113	Bipolar	-7.69599	-2.94051	3.85297
114	Schizophrenia	12.6307	2.19833	3.29972
115	Bipolar	-5.29931	2.7284	-2.37455
116	Schizophrenia	8.63628	-5.15972	-1.92317
117	Schizophrenia	4.41859	4.54799	-0.820124
118	Schizophrenia	-7.4362	-1.68696	1.28624
119	Bipolar	9.06939	2.38291	2.25015
120	Schizophrenia	9.50576	2.52829	2.48451
121	Schizophrenia	-4.92587	0.1104	-1.87449
122	Schizophrenia	8.07935	-4.56836	0.684803
123	Bipolar	3.50045	-2.29157	-3.13002
124	Schizophrenia	-13.0967	-1.54845	-2.67061
125	Bipolar	-1.27191	-3.09417	-0.918893
126	Schizophrenia	7.26992	1.27095	2.57196
127	Schizophrenia	-0.987821	0.676043	2.26951
128	Schizophrenia	-1.38104	-2.27132	-0.922444
129	Schizophrenia	4.98932	-4.80648	7.36903
130	Bipolar	9.43894	4.8089	2.75441
131	Schizophrenia	5.97952	-2.88349	4.31421
132	Schizophrenia	8.23912	-4.22574	-2.23551
133	Bipolar	2.45795	3.45842	2.58078
134	Schizophrenia	-2.51115	-3.78819	0.290259
135	Bipolar	4.88786	-3.34272	-1.01962
136	Schizophrenia	-0.548946	-2.93191	-4.09453

## Sheet: S5 PCs_Comparison
Table S5. Association of principal component of proteins levels with SCZ/ BD status Those results significant after Bonferroni correction are highlighted in bold. Lower/Upper_95%CI: lower/upper 95% confidence interval of the Odds Ratio; Bonferroni: p-values adjusted for Bonferroni correction; FDR: p-values adjusted for FDR correction
PC	Estimate	Odds_Ratio	Lower_95%CI	Upper_95%CI	P_value	Pseudo_r_sq_model	r_sq_change	Bonferroni	FDR
PC1	0.125781	1.13403	1.04105	1.23533	0.00395657	0.600944	0.0544753	0.0118697	0.0118697
PC2	0.0239014	1.02419	0.880958	1.19071	0.755823	0.547031	0.000561648	1	0.773711
PC3	-0.0215673	0.978664	0.844857	1.13366	0.773711	0.546948	0.000479202	1	0.773711

## Sheet: S6 Model_performance
Table S6. Performance of the models including potential predictors of the diagnostic (schizophrenia / bipolar) status AUC-ROC: area under the receiver operating curve; Precision: positive predictive vaue; NPV: negative predictive value; CI: confidence interval
Predictor	AUC-ROC (CI)	Sensitivity (CI)	Specificity (CI)	Accuracy	Precision	NPV
C9_levels	0.64 (0.57-0.71)	0.64 (0.55-0.73)	0.58 (0.48-0.67)	0.63	0.62 (0.53-0.71)	0.60 (0.50-0.70)
IL1RAP_levels	0.69 (0.62-0.76)	0.66 (0.56-0.74)	0.53 (0.43-0.62)	0.59	0.60 (0.51-0.68)	0.59 (0.48-0.68)
Proteome_PC1	0.59 (0.49-0.69)	0.60 (0.48-0.71)	0.53 (0.41-0.65)	0.57	0.57 (0.46-0.68)	0.56 (0.43-0.68)
Three predictors combined	0.65 (0.56-0.74)	0.64 (0.53-0.74)	0.56 (0.44-0.67)	0.6	0.61 (0.49-0.71)	0.60 (0.47-0.71)

## Sheet: S7 Result_SCZ_PRS_Prots
Table S7. Effect of SCZ-PRS on the serum proteins levels Lower/Upper_95%CI: lower/upper 95% confidence interval of the Odds Ratio; Bonferroni: p-values adjusted for Bonferroni correction; FDR: p-values adjusted for FDR correction
Serum Protein	Beta	Odds_Ratio	Lower_95%CI	Upper_95%CI	P_value_PRS	Bonferroni	FDR
SERPING1	0.910727	2.48613	1.1652	5.30452	0.0195316	1	0.709173
APOL1_b	0.827008	2.28647	1.09796	4.7615	0.0283334	1	0.709173
CCL5_a	0.726184	2.06718	1.06176	4.02465	0.0339621	1	0.709173
C4B_a	0.796855	2.21855	1.05661	4.65825	0.0365749	1	0.709173
TNC_a	0.719197	2.05278	1.04839	4.01941	0.0372693	1	0.709173
CEACAM5	0.770716	2.16131	1.04397	4.47455	0.0392646	1	0.709173
NRG1	0.730678	2.07649	1.03846	4.15212	0.0401364	1	0.709173
MIF	0.742859	2.10194	1.03358	4.27461	0.041643	1	0.709173
APOL1_a	0.731472	2.07814	0.99173	4.35467	0.0541294	1	0.709173
VIP_a	0.60832	1.83734	0.985403	3.42583	0.0572141	1	0.709173
BareBead	0.624249	1.86684	0.956727	3.64273	0.0688145	1	0.709173
C8G_b	0.657276	1.92953	0.944497	3.94187	0.072946	1	0.709173
APOA1	-0.685064	0.504058	0.238791	1.064	0.0739011	1	0.709173
IL6R_b	0.597242	1.8171	0.941085	3.50856	0.0768539	1	0.709173
IL1RAP_b	0.534791	1.70709	0.927157	3.14312	0.0876428	1	0.709173
ACE	0.648214	1.91212	0.908553	4.02422	0.0893998	1	0.709173
C8G_a	0.637905	1.89251	0.908309	3.94315	0.0901789	1	0.709173
CCL11	0.626068	1.87024	0.889981	3.9302	0.100127	1	0.709173
CD40	0.561817	1.75386	0.897523	3.42723	0.10193	1	0.709173
C6_b	0.55515	1.7422	0.885197	3.42892	0.10975	1	0.709173
IL16_c	0.609176	1.83892	0.867627	3.89754	0.113627	1	0.709173
BACE1_b	0.507282	1.66077	0.876801	3.1457	0.121281	1	0.709173
AXL_c	0.516981	1.67696	0.844494	3.33002	0.141343	1	0.709173
C9	0.509679	1.66476	0.8411	3.29499	0.145088	1	0.709173
IL5	0.500113	1.64891	0.842009	3.22906	0.146391	1	0.709173
ROCK2_a	0.545437	1.72536	0.82308	3.61675	0.150291	1	0.709173
C4BPB_b	0.452564	1.57234	0.849786	2.90926	0.151134	1	0.709173
VCAM1_a	0.520376	1.68266	0.810995	3.4912	0.163933	1	0.709173
IL6	0.520237	1.68243	0.809961	3.49469	0.164698	1	0.709173
LEP_a	0.451706	1.57099	0.832316	2.96523	0.165081	1	0.709173
C8A_c	0.511421	1.66766	0.804618	3.45641	0.170652	1	0.709173
IFNG_b	-0.526248	0.590818	0.277429	1.25822	0.174057	1	0.709173
CSK_b	0.518536	1.67957	0.795376	3.54669	0.175559	1	0.709173
APOE_b	0.506254	1.65906	0.797585	3.45104	0.177118	1	0.709173
C4B_b	0.468609	1.59777	0.809877	3.15217	0.178104	1	0.709173
CCL8	0.459464	1.58323	0.813137	3.08263	0.178186	1	0.709173
IL7	0.502186	1.65233	0.795236	3.43318	0.179962	1	0.709173
CD40LG_c	0.441009	1.55427	0.800531	3.01771	0.194262	1	0.709173
C8A_a	0.459693	1.58359	0.786475	3.18859	0.199556	1	0.709173
MASP2_b	0.450262	1.56872	0.788988	3.11905	0.200707	1	0.709173
FCN3_a	0.491938	1.63548	0.770773	3.47029	0.201537	1	0.709173
TNF_b	0.43746	1.54877	0.791832	3.02929	0.202813	1	0.709173
IL16_a	0.443715	1.55849	0.787163	3.08561	0.204524	1	0.709173
FCN3_b	0.440138	1.55292	0.782764	3.08083	0.209515	1	0.709173
C8B_b	0.424221	1.5284	0.779588	2.99646	0.218348	1	0.709173
C4BPA_a	-0.456917	0.633233	0.305223	1.31374	0.221306	1	0.709173
C4BPA_b	-0.459347	0.631696	0.302714	1.31821	0.222524	1	0.709173
CD40LG_b	0.435866	1.5463	0.76803	3.11322	0.223712	1	0.709173
PTK2B_c	0.420622	1.52291	0.769346	3.01457	0.228841	1	0.709173
IL3_b	0.396539	1.48667	0.776791	2.84528	0.232708	1	0.709173
APOC3	-0.441742	0.642915	0.311647	1.32631	0.233341	1	0.709173
VWF_a	0.416034	1.51594	0.758101	3.03134	0.240808	1	0.717793
C8B_a	0.356183	1.42787	0.777369	2.6227	0.252378	1	0.726264
C8A_b	0.395764	1.48552	0.745783	2.95899	0.261738	1	0.726264
CSK_a	0.393217	1.48174	0.739724	2.96807	0.268691	1	0.726264
IL1A	0.382149	1.46543	0.745647	2.88003	0.269045	1	0.726264
CFH_b	0.399817	1.49155	0.723726	3.07399	0.279914	1	0.726264
C4A	0.418135	1.51913	0.704659	3.27498	0.287398	1	0.726264
IL6R_a	0.369987	1.44772	0.731279	2.86605	0.289689	1	0.726264
EGF	0.335966	1.39929	0.751848	2.60427	0.290509	1	0.726264
AGER_b	0.36156	1.43557	0.734001	2.8077	0.292149	1	0.726264
TNFRSF1B	-0.381031	0.683157	0.33606	1.38875	0.293837	1	0.726264
APOB_a	-0.35409	0.701812	0.362326	1.35938	0.295191	1	0.726264
IL10_a	0.356972	1.429	0.703076	2.90442	0.325178	1	0.770079
CXCL8	0.332033	1.3938	0.711123	2.73184	0.334763	1	0.770079
PTK2B_a	0.309241	1.36239	0.721523	2.57248	0.341551	1	0.770079
CSK_c	0.338888	1.40339	0.69592	2.83006	0.344877	1	0.770079
IL1B_b	0.326306	1.38584	0.699879	2.74412	0.35039	1	0.770079
VCAM1_b	0.31914	1.37594	0.704096	2.68887	0.351705	1	0.770079
ERBB4	0.328927	1.38948	0.693551	2.78371	0.354708	1	0.770079
PPY	0.283137	1.32729	0.728983	2.41664	0.355609	1	0.770079
CFI	0.310114	1.36358	0.70531	2.63622	0.357714	1	0.770079
KITLG_a	0.270208	1.31024	0.707458	2.4266	0.391251	1	0.830738
IFNG_a	0.267899	1.30722	0.691463	2.4713	0.410713	1	0.833571
CSF2_a	0.254095	1.28929	0.704472	2.35961	0.411001	1	0.833571
APOC4	0.311467	1.36543	0.648163	2.87642	0.413635	1	0.833571
MBL2	0.305289	1.35702	0.653288	2.81881	0.414096	1	0.833571
ROCK2_b	0.271114	1.31142	0.66696	2.57862	0.432921	1	0.85232
IL12B	0.266752	1.30572	0.668632	2.54983	0.435681	1	0.85232
LTA	-0.310782	0.732874	0.331813	1.6187	0.443027	1	0.85232
APOE_a	0.273666	1.31478	0.651967	2.65141	0.445406	1	0.85232
C1RL	0.264202	1.30239	0.656228	2.58481	0.450923	1	0.852355
F7	0.283486	1.32775	0.627992	2.80723	0.458943	1	0.857063
APOB_b	0.242913	1.27496	0.662122	2.45501	0.468359	1	0.864234
APOA2	-0.255791	0.774304	0.373411	1.60559	0.492643	1	0.887981
MASP2_a	0.242435	1.27435	0.638383	2.54387	0.492686	1	0.887981
CFH_a	0.260224	1.29722	0.610265	2.75746	0.499638	1	0.89016
CFB_b	0.254108	1.28931	0.608116	2.73356	0.508306	1	0.891052
IL1B_a	0.240131	1.27142	0.621486	2.60102	0.511636	1	0.891052
PTK2B_b	0.210122	1.23383	0.649124	2.34521	0.52216	1	0.896732
APOH_b	0.230416	1.25912	0.613264	2.58517	0.530908	1	0.896732
IL10_b	0.215651	1.24067	0.624906	2.46318	0.538432	1	0.896732
aAlbumin	-0.22299	0.800122	0.393176	1.62827	0.539207	1	0.896732
IL4_b	0.227639	1.25563	0.601899	2.6194	0.544729	1	0.896732
rIgG	0.198908	1.22007	0.636702	2.33794	0.54961	1	0.896732
FCN2	0.205217	1.22779	0.61579	2.44803	0.56068	1	0.904698
AVP	0.184596	1.20273	0.640876	2.25717	0.566166	1	0.904698
AXL_a	0.171961	1.18763	0.653364	2.15878	0.573429	1	0.90485
IL15_b	0.183039	1.20086	0.626995	2.29997	0.581573	1	0.90485
TNF_a	0.189296	1.2084	0.614648	2.37571	0.583774	1	0.90485
C1R_b	-0.198611	0.819869	0.393778	1.70701	0.596179	1	0.914929
IGFBP2	0.176662	1.19323	0.603328	2.3599	0.612234	1	0.930355
IL1RAP_a	0.161548	1.17533	0.618365	2.23395	0.622578	1	0.931959
CFB_a	0.182805	1.20058	0.57712	2.49756	0.625315	1	0.931959
IL3_a	0.164437	1.17873	0.594274	2.33798	0.638472	1	0.93692
C6_a	-0.172789	0.841315	0.400853	1.76576	0.648334	1	0.93692
APOH_a	0.134712	1.14421	0.607172	2.15624	0.677394	1	0.93692
APOF	0.145024	1.15607	0.557285	2.39822	0.697318	1	0.93692
TNC_b	0.128377	1.13698	0.594409	2.17481	0.698488	1	0.93692
IL17A	0.138293	1.14831	0.56832	2.32021	0.700405	1	0.93692
IL25	-0.145064	0.864967	0.410173	1.82403	0.703577	1	0.93692
A2M	-0.13845	0.870707	0.426153	1.77901	0.70453	1	0.93692
CFP_c	0.140967	1.15139	0.552172	2.40087	0.707354	1	0.93692
HP_a	-0.136	0.872843	0.428373	1.77849	0.708454	1	0.93692
BACE1_a	-0.125311	0.882223	0.457328	1.70188	0.708972	1	0.93692
IL4_a	-0.136566	0.872349	0.422215	1.80238	0.71265	1	0.93692
CFP_d	0.125289	1.13348	0.571898	2.2465	0.720023	1	0.93692
CCL16_b	0.134375	1.14382	0.544943	2.40085	0.722826	1	0.93692
TNIK_a	0.123891	1.13189	0.566424	2.26187	0.726175	1	0.93692
AGER_a	0.128406	1.13702	0.536277	2.4107	0.738078	1	0.93692
TNIK_b	0.124605	1.1327	0.541616	2.36886	0.741	1	0.93692
CFP_a	0.110132	1.11643	0.56863	2.19195	0.749364	1	0.93692
hIgG	-0.112199	0.893867	0.443781	1.80043	0.753829	1	0.93692
HP_b	0.112977	1.11961	0.552771	2.2677	0.754069	1	0.93692
IL13	0.114754	1.1216	0.53475	2.35247	0.761729	1	0.93692
C1QA	-0.111077	0.89487	0.420639	1.90375	0.773364	1	0.93692
IL4_c	0.102232	1.10764	0.542759	2.26043	0.779095	1	0.93692
VIP_b	0.0995865	1.10471	0.551082	2.21454	0.779279	1	0.93692
CD40LG_a	0.106	1.11182	0.529455	2.33475	0.779759	1	0.93692
CCL16_a	-0.0865496	0.91709	0.4658	1.80561	0.80255	1	0.948078
TGFB1	-0.0857293	0.917843	0.44201	1.90592	0.818374	1	0.948078
XCL2	0.0736613	1.07644	0.567984	2.04007	0.821588	1	0.948078
IL15_a	-0.0783651	0.924627	0.453516	1.88512	0.829524	1	0.948078
APOM_a	-0.0770164	0.925875	0.458879	1.86813	0.829967	1	0.948078
C1R_a	0.0826091	1.08612	0.510426	2.31111	0.830452	1	0.948078
CCL18	0.0742757	1.0771	0.543109	2.13613	0.831862	1	0.948078
PPBP	0.0746043	1.07746	0.525266	2.21015	0.838944	1	0.94917
IL6R_c	-0.06695	0.935242	0.457563	1.9116	0.854562	1	0.959835
APOC1	-0.0625348	0.93938	0.457706	1.92795	0.864823	1	0.962571
LEP_b	-0.0558454	0.945685	0.47631	1.8776	0.873372	1	0.962571
CFD	0.0561766	1.05778	0.523952	2.13552	0.87563	1	0.962571
CSF2_b	0.0486225	1.04982	0.515974	2.13602	0.893417	1	0.969446
IL11	-0.046134	0.954914	0.454683	2.00548	0.90314	1	0.969446
IL1RAP_c	-0.0407568	0.960063	0.458576	2.00996	0.91402	1	0.969446
KITLG_b	-0.0365389	0.964121	0.49092	1.89344	0.915611	1	0.969446
AXL_b	0.0403295	1.04115	0.492473	2.20114	0.916024	1	0.969446
IL16_b	0.034631	1.03524	0.513206	2.08828	0.923044	1	0.969446
VWF_b	0.0332636	1.03382	0.497818	2.14695	0.929006	1	0.969446
IL1B_c	0.0317976	1.03231	0.498204	2.139	0.931919	1	0.969446
C4BPB_a	0.0256614	1.02599	0.522441	2.01489	0.940674	1	0.97203
CFP_b	0.014319	1.01442	0.54935	1.87322	0.963552	1	0.989077
CCL5_b	-0.0124365	0.987641	0.474385	2.0562	0.973518	1	0.989407
APOD	-0.00992096	0.990128	0.510112	1.92184	0.976641	1	0.989407
C7	-0.00509433	0.994919	0.5224	1.89484	0.987651	1	0.994064
APOM_b	0.0016701	1.00167	0.517522	1.93875	0.99605	1	0.99605

## Sheet: S8 Result_BD_PRS_Prots
Table S8. Effect of BD-PRS on the serum proteins levels Lower/Upper_95%CI: lower/upper 95% confidence interval of the Odds Ratio; Bonferroni: p-values adjusted for Bonferroni correction; FDR: p-values adjusted for FDR correction
Serum Protein	Beta	Odds_Ratio	Lower_95%CI	Upper_95%CI	P_value_PRS	Bonferroni	FDR
IL6R_b	1.93817	6.94603	1.40546	34.3284	0.0184436	1	0.589929
CCL5_a	1.90675	6.73119	1.31188	34.5374	0.0234195	1	0.589929
NRG1	1.93008	6.89007	1.27523	37.2271	0.0261051	1	0.589929
C6_b	1.88659	6.59682	1.24958	34.8262	0.0274563	1	0.589929
MIF	1.86031	6.42574	1.13404	36.4097	0.0368798	1	0.589929
IL10_b	1.76037	5.81461	1.10509	30.5945	0.0390792	1	0.589929
IL1RAP_b	1.54086	4.66858	1.03386	21.0819	0.046622	1	0.589929
CSK_b	1.82905	6.22798	1.01243	38.3116	0.049924	1	0.589929
C8G_a	1.7967	6.02971	1.00757	36.0844	0.0505083	1	0.589929
AGER_a	1.81775	6.15799	0.999358	37.9452	0.0515553	1	0.589929
IL3_b	1.55874	4.75283	0.980216	23.0453	0.0544916	1	0.589929
PTK2B_c	1.63759	5.14277	0.959429	27.5665	0.0574664	1	0.589929
IL4_b	1.70939	5.52561	0.930723	32.805	0.0615262	1	0.589929
TNC_a	1.57483	4.82992	0.934373	24.9666	0.0618074	1	0.589929
APOE_b	1.70267	5.48859	0.923884	32.6065	0.0626323	1	0.589929
IL6	1.63184	5.1133	0.86211	30.3277	0.0739976	1	0.589929
C4B_a	1.65197	5.21726	0.846574	32.1529	0.0766115	1	0.589929
C4B_b	1.43811	4.21274	0.798048	22.2382	0.091894	1	0.589929
CSF2_b	1.47525	4.37214	0.78354	24.3965	0.0942667	1	0.589929
BACE1_b	1.33196	3.78844	0.797656	17.9931	0.0955069	1	0.589929
ROCK2_b	1.3834	3.98844	0.771007	20.6323	0.100661	1	0.589929
C8B_b	1.37984	3.97425	0.770962	20.4869	0.100802	1	0.589929
IL7	1.47545	4.37298	0.742707	25.7477	0.10455	1	0.589929
IL5	1.34679	3.84505	0.745294	19.837	0.10935	1	0.589929
VCAM1_a	1.43719	4.20886	0.709161	24.9796	0.115386	1	0.589929
APOL1_b	1.45087	4.2668	0.702704	25.9079	0.116568	1	0.589929
IL4_c	1.39051	4.01691	0.711119	22.6904	0.11716	1	0.589929
BareBead	1.30513	3.68816	0.71912	18.9155	0.119363	1	0.589929
APOL1_a	1.44405	4.23783	0.687055	26.1394	0.121482	1	0.589929
APOC4	1.42715	4.16682	0.680588	25.5108	0.124337	1	0.589929
MASP2_b	1.28086	3.59974	0.67546	19.1842	0.135209	1	0.589929
CEACAM5	1.3575	3.88645	0.650264	23.2282	0.138377	1	0.589929
PPY	1.09952	3.00274	0.699637	12.8873	0.140734	1	0.589929
LEP_b	1.24843	3.48486	0.658715	18.4363	0.143558	1	0.589929
CD40LG_a	1.34829	3.85083	0.635479	23.335	0.144116	1	0.589929
IL1B_b	1.23948	3.45381	0.645462	18.4811	0.149185	1	0.589929
ERBB4	1.24144	3.46059	0.636631	18.8111	0.152335	1	0.589929
IL1A	1.19051	3.28875	0.632805	17.0919	0.158504	1	0.589929
AXL_b	1.30394	3.68376	0.596954	22.7323	0.161863	1	0.589929
KITLG_a	1.06917	2.91295	0.643848	13.179	0.166709	1	0.589929
CD40LG_b	1.20191	3.32648	0.604938	18.2919	0.168616	1	0.589929
IL16_b	1.19041	3.28842	0.597355	18.1027	0.172978	1	0.589929
F7	1.27009	3.56116	0.575188	22.0481	0.173751	1	0.589929
CFH_b	1.21749	3.37871	0.578977	19.717	0.17775	1	0.589929
TNIK_a	1.15141	3.16266	0.591089	16.922	0.180092	1	0.589929
LEP_a	1.0757	2.93206	0.608552	14.1269	0.181601	1	0.589929
IL1B_a	1.18741	3.27859	0.574193	18.7205	0.18322	1	0.589929
IL16_c	1.25232	3.49844	0.556123	22.0079	0.183603	1	0.589929
PTK2B_a	1.04014	2.82962	0.602079	13.2985	0.189336	1	0.589929
APOE_a	1.14595	3.14544	0.569605	17.3696	0.1903	1	0.589929
FCN3_a	1.19808	3.31374	0.527176	20.8296	0.203039	1	0.595808
C8A_a	1.08841	2.96954	0.536748	16.4289	0.213923	1	0.595808
IL10_a	1.09905	3.00132	0.532132	16.928	0.214606	1	0.595808
TNIK_b	1.13401	3.10809	0.515798	18.7287	0.217435	1	0.595808
IL6R_c	1.08818	2.96885	0.526591	16.738	0.219058	1	0.595808
CSK_c	1.07072	2.91747	0.528943	16.0918	0.22063	1	0.595808
SERPING1	1.16814	3.21601	0.494942	20.8968	0.222706	1	0.595808
CD40LG_c	1.01235	2.75205	0.543185	13.9433	0.222947	1	0.595808
CSK_a	1.02083	2.77549	0.519235	14.836	0.234144	1	0.599938
LTA	-1.16663	0.311415	0.0451068	2.14999	0.238113	1	0.599938
C8B_a	0.902842	2.4666	0.5481	11.1004	0.24092	1	0.599938
ROCK2_a	1.08393	2.95626	0.482874	18.0989	0.242477	1	0.599938
AXL_c	1.01135	2.7493	0.498397	15.1659	0.247227	1	0.599938
EGF	0.899063	2.4573	0.537636	11.2312	0.247716	1	0.599938
VIP_a	0.907195	2.47736	0.522605	11.7437	0.254677	1	0.600349
C1RL	0.960788	2.61376	0.491422	13.902	0.261281	1	0.600349
IL1B_c	1.01844	2.76887	0.469622	16.3251	0.262002	1	0.600349
FCN3_b	0.95885	2.60869	0.488152	13.9409	0.263588	1	0.600349
MBL2	0.996809	2.70962	0.455679	16.1123	0.274532	1	0.600349
TNF_b	0.914883	2.49648	0.483426	12.8922	0.276142	1	0.600349
IL25	1.01092	2.74813	0.446115	16.9288	0.277187	1	0.600349
C8A_b	0.92172	2.51361	0.465782	13.5648	0.285251	1	0.600349
CCL18	0.908277	2.48005	0.46791	13.1449	0.287158	1	0.600349
TGFB1	0.965413	2.62587	0.442661	15.5767	0.289226	1	0.600349
TNF_a	0.891019	2.43761	0.467023	12.723	0.291941	1	0.600349
C1R_a	0.982817	2.67197	0.424092	16.8346	0.296653	1	0.600349
IL6R_a	0.888047	2.43038	0.458157	12.8924	0.298238	1	0.600349
APOH_b	0.902481	2.46571	0.428636	14.1839	0.313326	1	0.613432
VIP_b	0.86647	2.3785	0.435483	12.9908	0.318457	1	0.613432
APOM_b	0.802301	2.23067	0.452405	10.9987	0.325615	1	0.613432
VWF_a	0.848834	2.33692	0.428966	12.7311	0.327653	1	0.613432
CCL11	0.912532	2.49062	0.402308	15.419	0.327818	1	0.613432
APOH_a	0.773457	2.16725	0.459029	10.2324	0.329987	1	0.613432
CD40	0.813435	2.25564	0.435265	11.6893	0.333773	1	0.613432
MASP2_a	0.826001	2.28417	0.425816	12.2527	0.336398	1	0.613432
CFP_c	0.871626	2.3908	0.398376	14.348	0.341637	1	0.615742
hIgG	-0.819511	0.440647	0.0801399	2.42288	0.347219	1	0.616083
C8A_c	0.853961	2.34893	0.393901	14.0073	0.349776	1	0.616083
C6_a	0.851685	2.34359	0.384133	14.2982	0.357161	1	0.617174
CCL16_b	0.836516	2.30831	0.378374	14.0821	0.365754	1	0.617174
CCL8	0.757985	2.13397	0.414445	10.9878	0.365831	1	0.617174
CFP_d	0.769403	2.15848	0.408267	11.4117	0.366322	1	0.617174
APOF	0.804908	2.23649	0.377145	13.2625	0.376595	1	0.620788
IL13	0.811624	2.25156	0.369714	13.712	0.379704	1	0.620788
HP_a	0.777149	2.17526	0.3846	12.3031	0.380483	1	0.620788
A2M	-0.77283	0.461705	0.0807902	2.63858	0.385949	1	0.623148
IL12B	0.710757	2.03553	0.396667	10.4455	0.395408	1	0.629938
CXCL8	0.704102	2.02203	0.386576	10.5765	0.405295	1	0.629938
rIgG	0.683732	1.98126	0.395458	9.92618	0.406699	1	0.629938
C8G_b	0.736966	2.08959	0.360579	12.1093	0.412062	1	0.629938
IL4_a	0.74229	2.10074	0.357592	12.3412	0.412307	1	0.629938
C4BPA_a	0.745497	2.10749	0.35285	12.5875	0.414636	1	0.629938
PTK2B_b	0.647379	1.91053	0.397363	9.18584	0.420101	1	0.629938
ACE	0.749913	2.11682	0.339853	13.1848	0.422668	1	0.629938
aAlbumin	-0.695472	0.498839	0.0879929	2.82796	0.433061	1	0.633946
FCN2	0.674934	1.9639	0.364015	10.5955	0.433537	1	0.633946
CFI	0.617756	1.85476	0.369778	9.30326	0.453701	1	0.651413
XCL2	0.599866	1.82187	0.380361	8.72651	0.453888	1	0.651413
C9	0.613908	1.84764	0.34603	9.86552	0.473466	1	0.673277
C4A	0.668974	1.95223	0.297807	12.7976	0.486454	1	0.683738
IL1RAP_a	0.554488	1.74105	0.359261	8.43745	0.491917	1	0.683738
AVP	0.544339	1.72347	0.363252	8.1771	0.494056	1	0.683738
AXL_a	0.49134	1.6345	0.380877	7.01435	0.509346	1	0.686667
IGFBP2	0.559405	1.74963	0.33006	9.2747	0.511745	1	0.686667
IL11	0.604901	1.83107	0.299322	11.2014	0.513512	1	0.686667
IL17A	0.574595	1.77641	0.317486	9.93946	0.513893	1	0.686667
IL15_b	0.489202	1.63101	0.333204	7.98372	0.546763	1	0.724344
CSF2_a	0.424761	1.52922	0.342263	6.83254	0.578776	1	0.75951
CFD	0.476738	1.61081	0.294415	8.81312	0.583108	1	0.75951
C4BPB_b	0.406878	1.50212	0.316174	7.13647	0.60944	1	0.787193
APOC3	-0.443137	0.642019	0.108809	3.78818	0.625188	1	0.795835
IL16_a	0.406984	1.50228	0.283961	7.94773	0.632623	1	0.795835
IFNG_a	0.379757	1.46193	0.301826	7.08101	0.637633	1	0.795835
AGER_b	0.394182	1.48317	0.288376	7.6282	0.63765	1	0.795835
C4BPA_b	0.428753	1.53534	0.25288	9.32172	0.641802	1	0.795835
CFH_a	0.423697	1.5276	0.241676	9.65574	0.652951	1	0.803234
IL1RAP_c	-0.390585	0.676661	0.111394	4.11036	0.671807	1	0.819922
C1R_b	0.379156	1.46105	0.243084	8.78163	0.679093	1	0.822339
CFP_b	-0.273961	0.760362	0.169805	3.40479	0.720617	1	0.863042
KITLG_b	0.296653	1.34535	0.25633	7.06107	0.726213	1	0.863042
TNC_b	0.277754	1.32016	0.270446	6.44428	0.731705	1	0.863042
C1QA	0.32274	1.38091	0.211105	9.03295	0.73664	1	0.863042
C4BPB_a	0.279107	1.32195	0.253981	6.88063	0.740546	1	0.863042
CCL16_a	0.235465	1.2655	0.241624	6.62798	0.780771	1	0.903131
APOC1	0.209234	1.23273	0.212777	7.1419	0.815672	1	0.93039
APOD	0.19245	1.21222	0.239463	6.13651	0.816342	1	0.93039
CFB_b	0.210098	1.2338	0.196304	7.75458	0.822985	1	0.931114
C7	-0.166963	0.846231	0.174563	4.10229	0.835993	1	0.938977
TNFRSF1B	0.146243	1.15748	0.203516	6.58304	0.869201	1	0.953708
APOA2	0.147124	1.1585	0.194564	6.89809	0.871773	1	0.953708
CFP_a	0.137223	1.14708	0.216017	6.09119	0.872199	1	0.953708
BACE1_a	-0.127733	0.880088	0.176532	4.38763	0.87633	1	0.953708
PPBP	0.12085	1.12846	0.194991	6.53063	0.892822	1	0.953708
IL15_a	0.119859	1.12734	0.197601	6.4316	0.892831	1	0.953708
CCL5_b	-0.121851	0.88528	0.147845	5.30098	0.893987	1	0.953708
VCAM1_b	0.107288	1.11325	0.21518	5.75954	0.898332	1	0.953708
APOB_a	-0.0866818	0.916969	0.181533	4.63183	0.91657	1	0.963904
IL3_a	-0.0800545	0.923066	0.172906	4.92783	0.925466	1	0.963904
IFNG_b	0.087373	1.0913	0.170528	6.98387	0.926592	1	0.963904
HP_b	0.0730111	1.07574	0.191733	6.03558	0.933962	1	0.965094
APOA1	-0.0613902	0.940456	0.149191	5.92836	0.947962	1	0.973074
APOM_a	0.0378869	1.03861	0.185953	5.80101	0.965613	1	0.980845
APOB_b	-0.0326771	0.967851	0.194659	4.81218	0.968189	1	0.980845
VWF_b	0.029036	1.02946	0.172619	6.13948	0.97461	1	0.980938
CFB_a	0.0109533	1.01101	0.168626	6.06163	0.990449	1	0.990449

## Sheet: S9 Result_SCZvsBD_PRS_Prots
Table S9. Effect of SCZvsBD-PRS on the serum proteins levels Lower/Upper_95%CI: lower/upper 95% confidence interval of the Odds Ratio; Bonferroni: p-values adjusted for Bonferroni correction; FDR: p-values adjusted for FDR correction
Serum Protein	Beta	Odds_Ratio	Lower_95%CI	Upper_95%CI	P_value_PRS	Bonferroni	FDR
IL25	-1.11031	0.329456	0.130658	0.830727	0.0196549	1	0.908821
CCL16_b	-0.947897	0.387555	0.154052	0.974987	0.0454545	1	0.908821
APOM_b	-0.785058	0.456093	0.202194	1.02882	0.0601143	1	0.908821
HP_a	-0.81715	0.441689	0.182137	1.07111	0.0722213	1	0.908821
CD40LG_a	-0.777803	0.459414	0.181811	1.16088	0.101737	1	0.908821
IL6R_c	-0.728533	0.482616	0.198959	1.17069	0.108782	1	0.908821
APOC3	-0.736012	0.47902	0.193248	1.18739	0.113706	1	0.908821
APOC4	-0.739683	0.477265	0.188127	1.21079	0.12109	1	0.908821
CSF2_b	-0.703377	0.494911	0.204105	1.20006	0.1213	1	0.908821
C4BPA_a	-0.717327	0.488055	0.195388	1.2191	0.126262	1	0.908821
CFP_c	-0.711118	0.491095	0.195983	1.23059	0.130875	1	0.908821
APOM_a	-0.682674	0.505264	0.206577	1.23582	0.136347	1	0.908821
CFP_a	-0.620081	0.537901	0.23161	1.24924	0.150892	1	0.908821
C9	0.631254	1.87997	0.796907	4.43499	0.151096	1	0.908821
IL1RAP_a	-0.582115	0.558715	0.250716	1.24509	0.15618	1	0.908821
KITLG_a	-0.559302	0.571608	0.264424	1.23565	0.156695	1	0.908821
IL1B_b	-0.620283	0.537792	0.228713	1.26455	0.156721	1	0.908821
IL4_c	-0.642673	0.525885	0.215543	1.28306	0.15953	1	0.908821
IL17A	-0.636169	0.529317	0.218886	1.28001	0.159607	1	0.908821
AVP	0.561579	1.75344	0.798192	3.85189	0.1636	1	0.908821
TNIK_a	-0.60557	0.545763	0.230948	1.28972	0.169206	1	0.908821
C4BPA_b	-0.646096	0.524088	0.208047	1.32022	0.172115	1	0.908821
F7	-0.6556	0.519131	0.203194	1.3263	0.172346	1	0.908821
APOA2	-0.6345	0.530201	0.212669	1.32183	0.175032	1	0.908821
PPY	-0.511941	0.599331	0.282802	1.27014	0.1832	1	0.908821
APOA1	-0.638356	0.52816	0.205719	1.35599	0.18613	1	0.908821
XCL2	-0.548627	0.577742	0.254828	1.30985	0.190594	1	0.908821
rIgG	-0.543663	0.580618	0.257914	1.30709	0.190766	1	0.908821
CCL18	-0.568998	0.566092	0.239578	1.33761	0.196248	1	0.908821
APOE_a	-0.578549	0.560711	0.232731	1.35091	0.198782	1	0.908821
IL13	-0.60567	0.545708	0.215868	1.37954	0.202116	1	0.908821
LEP_b	-0.556541	0.573188	0.242965	1.35223	0.205338	1	0.908821
ROCK2_b	-0.544247	0.580279	0.248622	1.35436	0.209766	1	0.908821
APOH_b	-0.570883	0.565026	0.230323	1.38612	0.214003	1	0.908821
TNIK_b	-0.584467	0.557403	0.221234	1.40439	0.216637	1	0.908821
IL16_b	-0.542482	0.581304	0.241485	1.39932	0.227667	1	0.908821
APOE_b	-0.568	0.566658	0.225437	1.42435	0.228628	1	0.908821
IL15_a	-0.54649	0.578979	0.237299	1.41263	0.231325	1	0.908821
PTK2B_a	-0.470366	0.624773	0.281635	1.38599	0.248741	1	0.908821
APOD	-0.481312	0.617972	0.269348	1.41783	0.25742	1	0.908821
CCL11	0.537627	1.71194	0.670581	4.37044	0.262314	1	0.908821
C6_b	-0.489312	0.613048	0.261199	1.43885	0.262412	1	0.908821
CCL5_b	-0.515489	0.597208	0.238382	1.49616	0.272693	1	0.908821
IL10_b	-0.471281	0.624202	0.264076	1.47544	0.284302	1	0.908821
ERBB4	-0.476634	0.62087	0.259433	1.48586	0.285752	1	0.908821
CSK_b	-0.510879	0.599968	0.23401	1.53823	0.288908	1	0.908821
IL12B	-0.454875	0.634528	0.273939	1.46976	0.289882	1	0.908821
CCL16_a	-0.455237	0.634298	0.271369	1.48261	0.294663	1	0.908821
C1RL	-0.460876	0.630731	0.266386	1.4934	0.295993	1	0.908821
KITLG_b	-0.452751	0.635877	0.272286	1.48498	0.296804	1	0.908821
C8G_a	-0.488523	0.613532	0.242714	1.55088	0.303155	1	0.908821
FCN2	-0.445449	0.640536	0.269511	1.52234	0.314511	1	0.908821
IL4_a	-0.467579	0.626518	0.252138	1.55678	0.315291	1	0.908821
APOF	-0.467015	0.626871	0.250991	1.56566	0.318582	1	0.908821
CFH_b	-0.460365	0.631053	0.254112	1.56714	0.322485	1	0.908821
HP_b	-0.430861	0.649949	0.267976	1.57639	0.341752	1	0.933151
AGER_a	-0.444955	0.640853	0.2496	1.6454	0.35621	1	0.933151
IL7	-0.427183	0.652344	0.261285	1.62869	0.361324	1	0.933151
IL10_a	-0.413691	0.661205	0.271062	1.61289	0.364365	1	0.933151
C4B_b	-0.394546	0.673986	0.28732	1.58102	0.365587	1	0.933151
TNFRSF1B	-0.412272	0.662144	0.270461	1.62106	0.367954	1	0.933151
C8B_b	-0.385627	0.680024	0.291571	1.58601	0.373261	1	0.933151
LTA	-0.430308	0.650309	0.240224	1.76045	0.39813	1	0.94969
CFH_a	-0.389483	0.677407	0.262622	1.7473	0.42147	1	0.94969
IL1A	-0.349313	0.705172	0.301258	1.65064	0.421832	1	0.94969
IL1B_a	-0.349747	0.704867	0.286808	1.7323	0.446811	1	0.94969
IL1RAP_c	-0.347392	0.706528	0.279523	1.78584	0.463694	1	0.94969
APOL1_b	0.345055	1.41207	0.555566	3.58902	0.469346	1	0.94969
CFP_d	-0.310507	0.733075	0.311007	1.72793	0.478725	1	0.94969
APOH_a	-0.28899	0.74902	0.332277	1.68844	0.486759	1	0.94969
CFD	-0.304796	0.737274	0.311796	1.74336	0.488448	1	0.94969
IL1B_c	-0.32343	0.723662	0.289904	1.80642	0.489176	1	0.94969
C4BPB_b	0.270609	1.31076	0.603467	2.84704	0.494972	1	0.94969
FCN3_a	-0.325839	0.721921	0.279539	1.86439	0.501693	1	0.94969
TGFB1	-0.304287	0.737649	0.294635	1.84678	0.516571	1	0.94969
IL6R_b	-0.27193	0.761908	0.33123	1.75257	0.523074	1	0.94969
FCN3_b	0.280101	1.32326	0.557884	3.13869	0.525798	1	0.94969
IL11	-0.294157	0.745159	0.29343	1.89231	0.536901	1	0.94969
IL1RAP_b	-0.238685	0.787663	0.36513	1.69916	0.543613	1	0.94969
CSK_a	-0.264015	0.767962	0.32342	1.82353	0.550321	1	0.94969
MASP2_a	-0.264971	0.767228	0.322011	1.82801	0.550448	1	0.94969
C8B_a	0.228969	1.2573	0.584804	2.70315	0.558391	1	0.94969
MASP2_b	-0.258557	0.772165	0.324948	1.83488	0.558921	1	0.94969
C8A_a	-0.2636	0.768281	0.317726	1.85775	0.559158	1	0.94969
CXCL8	-0.252058	0.7772	0.333517	1.81112	0.559954	1	0.94969
CCL8	-0.250453	0.778448	0.332955	1.82001	0.563974	1	0.94969
BACE1_a	-0.237708	0.788433	0.345391	1.79978	0.573105	1	0.94969
C1R_a	-0.268639	0.764419	0.296055	1.97374	0.579503	1	0.94969
AXL_c	-0.239567	0.786969	0.331323	1.86923	0.587935	1	0.94969
LEP_a	0.218794	1.24457	0.558561	2.77314	0.593119	1	0.94969
IGFBP2	-0.230854	0.793856	0.335617	1.87776	0.599815	1	0.94969
APOB_a	-0.218272	0.803907	0.348645	1.85365	0.609198	1	0.94969
APOC1	-0.233361	0.791868	0.320864	1.95427	0.613233	1	0.94969
CD40LG_b	-0.227194	0.796766	0.330107	1.92312	0.6139	1	0.94969
IL4_b	-0.233575	0.791698	0.31412	1.99537	0.621009	1	0.94969
C7	0.2035	1.22569	0.543579	2.76373	0.624323	1	0.94969
EGF	-0.178061	0.836891	0.382496	1.8311	0.656313	1	0.94969
CEACAM5	0.209768	1.23339	0.48918	3.10981	0.657134	1	0.94969
BACE1_b	-0.173773	0.840488	0.375474	1.88141	0.673017	1	0.94969
TNC_a	0.178168	1.19503	0.509151	2.80484	0.682788	1	0.94969
CCL5_a	-0.172193	0.841816	0.361927	1.95801	0.689745	1	0.94969
CFP_b	-0.152612	0.858463	0.402739	1.82987	0.693141	1	0.94969
TNF_b	0.16617	1.18077	0.506452	2.75293	0.700859	1	0.94969
C1QA	-0.183547	0.832313	0.322403	2.14869	0.704879	1	0.94969
C8G_b	-0.169503	0.844085	0.341382	2.08704	0.714035	1	0.94969
IL6	-0.172232	0.841784	0.334315	2.11956	0.715102	1	0.94969
IL16_a	-0.156596	0.85505	0.363495	2.01134	0.720143	1	0.94969
CSK_c	-0.159926	0.852207	0.352744	2.05888	0.722725	1	0.94969
AXL_b	-0.167723	0.845588	0.330006	2.16669	0.727197	1	0.94969
TNC_b	-0.14209	0.867543	0.383938	1.96029	0.73301	1	0.94969
VIP_b	0.150017	1.16185	0.481454	2.80381	0.738932	1	0.94969
IL15_b	-0.133365	0.875146	0.386531	1.98142	0.749422	1	0.94969
C4B_a	-0.153676	0.85755	0.333896	2.20246	0.749834	1	0.94969
CD40LG_c	0.136229	1.14594	0.495988	2.64762	0.750204	1	0.94969
BareBead	-0.137889	0.871195	0.371778	2.04149	0.75132	1	0.94969
C6_a	-0.146718	0.863537	0.339917	2.19376	0.75809	1	0.94969
CFB_b	-0.147726	0.862668	0.335082	2.22093	0.759804	1	0.94969
AXL_a	-0.114332	0.891961	0.421423	1.88788	0.765372	1	0.94969
IL5	-0.125534	0.882025	0.37726	2.06215	0.77236	1	0.94969
IL16_c	0.137219	1.14708	0.443404	2.96748	0.77752	1	0.94969
VWF_b	0.130908	1.13986	0.454906	2.85617	0.780302	1	0.94969
C4A	0.137659	1.14758	0.435695	3.02264	0.780862	1	0.94969
APOB_b	0.114881	1.12174	0.491844	2.55833	0.785076	1	0.94969
SERPING1	-0.134628	0.874041	0.332491	2.29765	0.785143	1	0.94969
VCAM1_a	-0.127811	0.88002	0.349946	2.21301	0.786187	1	0.94969
ROCK2_a	0.128861	1.13753	0.446368	2.89891	0.787465	1	0.94969
TNF_a	-0.111141	0.894813	0.383269	2.08911	0.797527	1	0.94969
PPBP	0.116686	1.12377	0.455435	2.77285	0.800376	1	0.94969
ACE	-0.11301	0.893142	0.347983	2.29236	0.814472	1	0.94969
NRG1	0.103376	1.10891	0.460083	2.67273	0.818096	1	0.94969
VCAM1_b	-0.0983597	0.906323	0.389284	2.11008	0.8198	1	0.94969
IL6R_a	-0.0962757	0.908214	0.383221	2.15242	0.827131	1	0.94969
CSF2_a	0.0794659	1.08271	0.506244	2.3156	0.837888	1	0.94969
IFNG_b	-0.090184	0.913763	0.351634	2.37452	0.853355	1	0.94969
CD40	-0.0785446	0.924461	0.395926	2.15856	0.856137	1	0.94969
APOL1_a	-0.0865386	0.9171	0.357903	2.35	0.857144	1	0.94969
MIF	-0.0818138	0.921444	0.373691	2.27208	0.859169	1	0.94969
PTK2B_c	-0.0774414	0.925481	0.391172	2.18961	0.860286	1	0.94969
A2M	0.0761634	1.07914	0.439378	2.65043	0.868231	1	0.94969
MBL2	0.0763613	1.07935	0.429427	2.71292	0.871175	1	0.94969
C4BPB_a	-0.070149	0.932255	0.397516	2.18633	0.872028	1	0.94969
AGER_b	-0.0667071	0.935469	0.403023	2.17135	0.876778	1	0.94969
VIP_a	-0.0613147	0.940527	0.42585	2.07724	0.879614	1	0.94969
aAlbumin	-0.0676341	0.934602	0.38223	2.28522	0.882293	1	0.94969
IL3_b	-0.0569223	0.944667	0.415532	2.1476	0.89209	1	0.953613
IL3_a	-0.0498714	0.951352	0.402094	2.25089	0.909755	1	0.965836
VWF_a	0.0410381	1.04189	0.433206	2.50583	0.92707	1	0.977523
C8A_c	-0.0180885	0.982074	0.391041	2.46642	0.969329	1	0.994022
C8A_b	-0.0166893	0.983449	0.410545	2.35583	0.97017	1	0.994022
hIgG	0.0146621	1.01477	0.421185	2.44491	0.973964	1	0.994022
CFB_a	0.0127734	1.01286	0.403038	2.54536	0.978354	1	0.994022
CFI	0.011064	1.01113	0.440722	2.31977	0.979194	1	0.994022
PTK2B_b	0.0068294	1.00685	0.450016	2.2527	0.986756	1	0.994022
IFNG_a	0.00615449	1.00617	0.451606	2.24174	0.988002	1	0.994022
C1R_b	0.00354844	1.00355	0.397167	2.53576	0.994022	1	0.994022

## Sheet: S10 Result_SCZ_PRS_PC
Table S10. Effect of SCZ_PRS on the proteome-based principal components Lower/Upper_95%CI: lower/upper 95% confidence interval of the Odds Ratio; Bonferroni: p-values adjusted for Bonferroni correction; FDR: p-values adjusted for FDR correction
PC	Beta	Odds_Ratio	Lower_95%CI	Upper_95%CI	P_value_PRS	Bonferroni	FDR
PC1	-0.628269	0.533514	0.00200396	142.037	0.825837	1	0.825837
PC2	-2.05239	0.128428	0.00772467	2.13521	0.154925	0.464774	0.464774
PC3	-1.37953	0.251698	0.0159348	3.97569	0.329111	0.987334	0.493667

## Sheet: S11 Result_BD_PRS_PC
Table S11. Effect of BD_PRS on the proteome-based principal components Lower/Upper_95%CI: lower/upper 95% confidence interval of the Odds Ratio; Bonferroni: p-values adjusted for Bonferroni correction; FDR: p-values adjusted for FDR correction
PC	Beta	Odds_Ratio	Lower_95%CI	Upper_95%CI	P_value_PRS	Bonferroni	FDR
PC1	-4.27305	0.0139392	8.78606e-09	22114.6	0.558526	1	0.837789
PC2	-3.85851	0.0210995	1.5404e-05	28.9008	0.297082	0.891247	0.837789
PC3	0.430653	1.53826	0.00128092	1847.31	0.905438	1	0.905438

[truncated: 6 more sheets: S12 Result_SCZvsBD_PRS_PC, S13 Center_effect, S14 Season_effect, S15_Sex_effect, S16_Age_effect, S17_Medication_effect]
